# Supplementary material for: On-Chip Control over Polyelectrolyte–Surfactant Complexation in Nonequilibrium Microfluidic Confinement
Source: Polymers (Basel). 2022 Sep 30;14(19):4109. doi: 10.3390/polym14194109 (PMC9571623; doi:10.3390/polym14194109)
Supplement: Supplementary file 1 [file polymers-14-04109-s001.zip]

Archive with 1 entries (1 files):
- polymers-1909065-supplementary.pdf
